# Supplementary material for: Probing Surface and Interfacial Tension of Ionic Liquids in Vacuum with the Pendant Drop and Sessile Drop Method
Source: Int J Mol Sci. 2022 Oct 29;23(21):13158. doi: 10.3390/ijms232113158 (PMC9658333; doi:10.3390/ijms232113158)
Supplement: Supplementary file 1 [file ijms-23-13158-s001.zip]

Archive with 3 entries (3 files):
- IJMS-Adv-ILs_Paap-et-al_SI.pdf
- SI-movie1-bubble-formation-live.mp4
- SI-movie2-IL-drop-FigS4-5xfaster.mp4
